# Supplementary material for: Review of the genus Genaemirum Heinrich (Hymenoptera, Ichneumonidae, Ichneumoninae) with interactive identification keys to species
Source: Zookeys. 2016 Nov 24;(636):77–105. doi: 10.3897/zookeys.636.10216 (PMC5126518; doi:10.3897/zookeys.636.10216)
Supplement: XML Treatment for Genaemirum [file zookeys.636.10216-treatment1.xml]

<!DOCTYPE tp:taxon-treatment
  PUBLIC "-//TaxonX//DTD Taxonomic Treatment Publishing DTD v0 20100105//EN" "tax-treatment-NSO.dtd">
<tp:taxon-treatment xmlns:tp="http://www.plazi.org/taxpub"><tp:treatment-meta><kwd-group><label>Taxon classification</label><kwd><named-content content-type="kingdom">Animalia</named-content></kwd><kwd><named-content content-type="order">Hymenoptera</named-content></kwd><kwd><named-content content-type="family">Ichneumonidae</named-content></kwd></kwd-group><mixed-citation publication-type="journal"><person-group><name><surname>Rousse</surname><given-names>Pascal</given-names></name><name><surname>Broad</surname><given-names>Gavin R.</given-names></name><name><surname>van Noort</surname><given-names>Simon</given-names></name></person-group><article-title>Review of the genus <italic><tp:taxon-name><tp:taxon-name-part taxon-name-part-type="genus">Genaemirum</tp:taxon-name-part></tp:taxon-name></italic> Heinrich (<tp:taxon-name><tp:taxon-name-part taxon-name-part-type="order">Hymenoptera</tp:taxon-name-part></tp:taxon-name>, <tp:taxon-name><tp:taxon-name-part taxon-name-part-type="family">Ichneumonidae</tp:taxon-name-part></tp:taxon-name>, <tp:taxon-name><tp:taxon-name-part taxon-name-part-type="subfamily">Ichneumoninae</tp:taxon-name-part></tp:taxon-name>) with interactive identification keys to species</article-title><source>Zookeys</source><day>24</day><month>11</month><year>2016</year><volume>2016</volume><issue>636</issue><fpage>77</fpage><lpage>105</lpage><pub-id pub-id-type="doi">10.3897/zookeys.636.10216</pub-id></mixed-citation></tp:treatment-meta><tp:nomenclature><tp:taxon-name>
            <tp:taxon-name-part taxon-name-part-type="genus">Genaemirum</tp:taxon-name-part>
          </tp:taxon-name><tp:taxon-authority>Heinrich, 1936</tp:taxon-authority></tp:nomenclature><tp:treatment-sec sec-type="diagnosis" id="SECID0E5GAC"><title>Diagnosis</title><p>(updated after <xref ref-type="bibr" rid="B7">Heinrich 1936</xref>, <xref ref-type="bibr" rid="B9">1967</xref>). <italic>Female.</italic> Flagellum filiform, medium-sized and stout, not distinctly flattened and not to slightly widened beyond middle; head thick, temple long, wide and curved behind eyes; malar space very short, usually distinctly shorter than mandibular base; lower gena sometimes expanded backwards into more or less projecting protrusions; frons crossed by a laterally sinuate to acutely pointed transverse carina; oral and hypostomal carinae junction produced into a more or less strong triangular protuberance; mandible rather stout, upper tooth slightly to significantly longer than lower tooth; ventral margin of clypeus truncate to variably produced; mesoscutum moderately rounded with notaulus distinct on anterior third; scutellum flat to weakly convex, without lateral carina; propodeum long, in profile evenly and gently curved without distinct separation between anterior and posterior part, lateral areas curved down almost to base of hind coxa, median areas amalgamated into one elongate mid-longitudinal area which is not separated from post-scutellum; legs rather stout, hind coxa without scopa; fore wing with cu–a distal to Rs&amp;M, areolet pentagonal and strongly narrowed anteriorly; first tergite with a distinct median field; second tergite and base of following tergites usually longitudinally sculptured; gastrocoelus deep, large; metasoma strongly oxypygous, apical margin of hypopygium remote from base of ovipositor sheath. <italic>Male</italic> (known for two species only). Sexual dimorphism very limited: flagellum more slender with tyloids, lower gena without protrusion, frons with transverse carina absent or very weak, pale markings more extensive.</p></tp:treatment-sec><tp:treatment-sec sec-type="Genotype" id="SECID0EQHAC"><title>Genotype.</title><p>
            <italic><tp:taxon-name><tp:taxon-name-part taxon-name-part-type="genus">Genaemirum</tp:taxon-name-part> <tp:taxon-name-part taxon-name-part-type="species">mesoleucum</tp:taxon-name-part></tp:taxon-name></italic> Heinrich, 1936.</p></tp:treatment-sec><tp:treatment-sec sec-type="Differential diagnosis" id="SECID0EAIAC"><title>Differential diagnosis.</title><p>The gradual curve of the propodeum in profile is typical of the tribe <tp:taxon-name><tp:taxon-name-part taxon-name-part-type="tribe">Heresiarchini</tp:taxon-name-part></tp:taxon-name>. The longitudinal confluence of the median propodeal areas, combined with the weakness of the basal furrow, is characteristic of several Afrotropical genera. <italic><tp:taxon-name><tp:taxon-name-part taxon-name-part-type="genus">Genaemirum</tp:taxon-name-part></tp:taxon-name></italic> is similar to <italic><tp:taxon-name><tp:taxon-name-part taxon-name-part-type="genus">Coelichneumon</tp:taxon-name-part></tp:taxon-name></italic> Thomson, 1893, absent from the Afrotropical region, in which the notauli are indistinct and the propodeum is shorter with areas basalis and superomedia separated. <italic><tp:taxon-name><tp:taxon-name-part taxon-name-part-type="genus">Genaemirum</tp:taxon-name-part></tp:taxon-name></italic> is also morphologically <!--PageBreak-->similar to the Afrotropical genus <italic><tp:taxon-name><tp:taxon-name-part taxon-name-part-type="genus">Afrocoelichneumon</tp:taxon-name-part></tp:taxon-name></italic> Heinrich, 1938, in which the mid-longitudinal area of the propodeum is wider and the specialized structures of the female totally absent.</p></tp:treatment-sec><tp:treatment-sec sec-type="biology" id="SECID0EJJAC"><title>Biology.</title><p>
            <xref ref-type="bibr" rid="B9">Heinrich (1967)</xref> did not speculate on exactly how the remarkable adaptations of the head could be associated with "some extraordinary biological features", but presumably the head is adapted to access the host in some unique way or is adapted for emerging from a particular substrate. Based on the oxypygous metasoma (the hypopygium is relatively short and ovipositor relatively long) and the biology of <italic><tp:taxon-name><tp:taxon-name-part taxon-name-part-type="genus">Coelichneumon</tp:taxon-name-part></tp:taxon-name></italic> species, <italic><tp:taxon-name><tp:taxon-name-part taxon-name-part-type="genus">Genaemirum</tp:taxon-name-part></tp:taxon-name></italic> species are likely to be idiobiont parasitoids of pupae. Many of the Carpenter moths (<tp:taxon-name><tp:taxon-name-part taxon-name-part-type="family">Cossidae</tp:taxon-name-part></tp:taxon-name>), including the probable host of <italic><tp:taxon-name><tp:taxon-name-part taxon-name-part-type="genus">Paropta</tp:taxon-name-part> <tp:taxon-name-part taxon-name-part-type="species">phagocossorum</tp:taxon-name-part></tp:taxon-name></italic>, pupate inside tunnels in wood (<xref ref-type="bibr" rid="B6">Gebeyehu et al. 2005</xref>, <xref ref-type="bibr" rid="B11">Plaut 1973</xref>), hence the head specializations exhibited by <italic><tp:taxon-name><tp:taxon-name-part taxon-name-part-type="genus">Genaemirum</tp:taxon-name-part></tp:taxon-name></italic> species are predicted to be an adaptation assisting the females to crawl down the galleries when searching for their host. It would be very interesting to see what the males look like in the species with very extravagant head ornamentation as this could shed light on the possible functional significance of the protuberances. However, in the two species where males are known (<italic><tp:taxon-name><tp:taxon-name-part taxon-name-part-type="genus">Genaemirum</tp:taxon-name-part> <tp:taxon-name-part taxon-name-part-type="species">varianum</tp:taxon-name-part></tp:taxon-name></italic> and <italic><tp:taxon-name><tp:taxon-name-part taxon-name-part-type="genus">Genaemirum</tp:taxon-name-part> <tp:taxon-name-part taxon-name-part-type="species">phagocossorum</tp:taxon-name-part></tp:taxon-name></italic>) the male head does not exhibit any morphological adaptations, suggesting that the underlying evolutionary drivers are acting on the females only. Selection for development of these facial protrusions would then stem from an increased functional ability to find hosts for oviposition, and are likely to have evolved to facilitate forward progress through the host caterpillars’ frass that blocks their feeding tunnels. The females would need to negotiate these extended physical hurdles to reach the host pupae. The facial protrusions are very spade or blade-like in their form and we hypothesize that these protrusions act in a mechanical fashion, forcing the frass to open up, much like a road grader with an angled blade that pushes soil to the side.</p><p>Interestingly, Tom Huddleston’s note in the <abbrev xmlns:xlink="http://www.w3.org/1999/xlink" content-type="institution" xlink:title="Natural History Museum, London, UK (Gavin Broad &amp; David Notton)" id="ABBRID0EVLAC" xlink:type="simple">BMNH</abbrev> copy of Heinrich’s monograph indicates that some <italic><tp:taxon-name><tp:taxon-name-part taxon-name-part-type="genus">Genaemirum</tp:taxon-name-part></tp:taxon-name></italic> sp. individuals, identified by J.F. Perkins, were purportedly associated with <italic><tp:taxon-name><tp:taxon-name-part taxon-name-part-type="genus">Eulophonotus</tp:taxon-name-part> <tp:taxon-name-part taxon-name-part-type="species">myrmeleon</tp:taxon-name-part></tp:taxon-name></italic> Felder (<tp:taxon-name><tp:taxon-name-part taxon-name-part-type="order">Lepidoptera</tp:taxon-name-part></tp:taxon-name>: <tp:taxon-name><tp:taxon-name-part taxon-name-part-type="family">Cossidae</tp:taxon-name-part></tp:taxon-name>). This ichneumonid genus is thus apparently associated with the cossid moth family. These specimens appear not to have been retained at <abbrev xmlns:xlink="http://www.w3.org/1999/xlink" content-type="institution" xlink:title="Natural History Museum, London, UK (Gavin Broad &amp; David Notton)" id="ABBRID0EUMAC" xlink:type="simple">BMNH</abbrev> and their identification is unknown, although Perkins apparently noted that these represented a species not included by <xref ref-type="bibr" rid="B9">Heinrich (1967)</xref>.</p></tp:treatment-sec><ref-list><ref id="B7"><mixed-citation xmlns:xlink="http://www.w3.org/1999/xlink" xlink:type="simple">
          <person-group><name name-style="western"><surname>Heinrich</surname><given-names>G</given-names></name></person-group> (<year>1936</year>) <article-title><tp:taxon-name><tp:taxon-name-part taxon-name-part-type="order">Hymenoptera</tp:taxon-name-part></tp:taxon-name> III. <tp:taxon-name><tp:taxon-name-part taxon-name-part-type="family">Ichneumonidae</tp:taxon-name-part></tp:taxon-name>: <tp:taxon-name><tp:taxon-name-part taxon-name-part-type="subfamily">Ichneumoninae</tp:taxon-name-part></tp:taxon-name>.</article-title> <source>Mission Scientifique de l’Omo</source> <volume>3</volume>(<issue>28</issue>): <fpage>227</fpage>–<lpage>244</lpage>.</mixed-citation></ref><ref id="B9"><mixed-citation xmlns:xlink="http://www.w3.org/1999/xlink" xlink:type="simple">
          <person-group><name name-style="western"><surname>Heinrich</surname><given-names>G</given-names></name></person-group> (<year>1967</year>) <source>Introduction; Key to Tribes and Subtribes of <tp:taxon-name><tp:taxon-name-part taxon-name-part-type="subfamily">Ichneumoninae</tp:taxon-name-part></tp:taxon-name> Stenopneusticae; Synopsis of the <tp:taxon-name><tp:taxon-name-part taxon-name-part-type="tribe">Protichneumonini</tp:taxon-name-part></tp:taxon-name>, <tp:taxon-name><tp:taxon-name-part taxon-name-part-type="tribe">Ceratojoppini</tp:taxon-name-part></tp:taxon-name>, <tp:taxon-name><tp:taxon-name-part taxon-name-part-type="tribe">Ischnojoppini</tp:taxon-name-part></tp:taxon-name>, <tp:taxon-name><tp:taxon-name-part taxon-name-part-type="tribe">Trogini</tp:taxon-name-part></tp:taxon-name>. Synopsis and Reclassification of the <tp:taxon-name><tp:taxon-name-part taxon-name-part-type="subfamily">Ichneumoninae</tp:taxon-name-part></tp:taxon-name> Stenopneusticae of Africa South of the Sahara (<tp:taxon-name><tp:taxon-name-part taxon-name-part-type="order">Hymenoptera</tp:taxon-name-part></tp:taxon-name>) 1.</source> <publisher-name>Farmington State College Press</publisher-name>, <publisher-loc>Maine</publisher-loc>, <size units="page">250 pp</size>.</mixed-citation></ref><ref id="B6"><mixed-citation xmlns:xlink="http://www.w3.org/1999/xlink" xlink:type="simple">
          <person-group><name name-style="western"><surname>Gebeyehu</surname><given-names>S</given-names></name><name name-style="western"><surname>Hurley</surname><given-names>B</given-names></name><name name-style="western"><surname>Wingfield</surname><given-names>MJ</given-names></name></person-group> (<year>2005</year>) <article-title>A new lepidopteran insect pest discovered on commercially grown <italic><tp:taxon-name><tp:taxon-name-part taxon-name-part-type="genus">Eucalyptus</tp:taxon-name-part> <tp:taxon-name-part taxon-name-part-type="species">nitens</tp:taxon-name-part></tp:taxon-name></italic> in South Africa.</article-title> <source>South African Journal of Science</source> <volume>101</volume>: <fpage>26</fpage>–<lpage>28</lpage>.</mixed-citation></ref><ref id="B11"><mixed-citation xmlns:xlink="http://www.w3.org/1999/xlink" xlink:type="simple">
          <person-group><name name-style="western"><surname>Plaut</surname><given-names>HN</given-names></name></person-group> (<year>1973</year>) <article-title>On the biology <italic><tp:taxon-name><tp:taxon-name-part taxon-name-part-type="genus">Paropta</tp:taxon-name-part> <tp:taxon-name-part taxon-name-part-type="species">paradoxus</tp:taxon-name-part></tp:taxon-name></italic> (H.-S.) (Lep., <tp:taxon-name><tp:taxon-name-part taxon-name-part-type="family">Cossidae</tp:taxon-name-part></tp:taxon-name>) on grapevine in Israel.</article-title> <source>Bulletin of Entomological Research</source> <volume>63</volume>: <fpage>237</fpage>–<lpage>245</lpage>. doi: <ext-link xlink:type="simple" ext-link-type="doi" xlink:href="10.1017/S000748530003902X">10.1017/S000748530003902X</ext-link></mixed-citation></ref></ref-list></tp:taxon-treatment>
