# Supplementary material for: Review of the genus Genaemirum Heinrich (Hymenoptera, Ichneumonidae, Ichneumoninae) with interactive identification keys to species
Source: Zookeys. 2016 Nov 24;(636):77–105. doi: 10.3897/zookeys.636.10216 (PMC5126518; doi:10.3897/zookeys.636.10216)
Supplement: XML Treatment for Genaemirum phagocossorum [file zookeys.636.10216-treatment2.xml]

<!DOCTYPE tp:taxon-treatment
  PUBLIC "-//TaxonX//DTD Taxonomic Treatment Publishing DTD v0 20100105//EN" "tax-treatment-NSO.dtd">
<tp:taxon-treatment xmlns:tp="http://www.plazi.org/taxpub"><tp:treatment-meta><kwd-group><label>Taxon classification</label><kwd><named-content content-type="kingdom">Animalia</named-content></kwd><kwd><named-content content-type="order">Hymenoptera</named-content></kwd><kwd><named-content content-type="family">Ichneumonidae</named-content></kwd></kwd-group><mixed-citation publication-type="journal"><person-group><name><surname>Rousse</surname><given-names>Pascal</given-names></name><name><surname>Broad</surname><given-names>Gavin R.</given-names></name><name><surname>van Noort</surname><given-names>Simon</given-names></name></person-group><article-title>Review of the genus <italic><tp:taxon-name><tp:taxon-name-part taxon-name-part-type="genus">Genaemirum</tp:taxon-name-part></tp:taxon-name></italic> Heinrich (<tp:taxon-name><tp:taxon-name-part taxon-name-part-type="order">Hymenoptera</tp:taxon-name-part></tp:taxon-name>, <tp:taxon-name><tp:taxon-name-part taxon-name-part-type="family">Ichneumonidae</tp:taxon-name-part></tp:taxon-name>, <tp:taxon-name><tp:taxon-name-part taxon-name-part-type="subfamily">Ichneumoninae</tp:taxon-name-part></tp:taxon-name>) with interactive identification keys to species</article-title><source>Zookeys</source><day>24</day><month>11</month><year>2016</year><volume>2016</volume><issue>636</issue><fpage>77</fpage><lpage>105</lpage><pub-id pub-id-type="doi">10.3897/zookeys.636.10216</pub-id></mixed-citation></tp:treatment-meta><tp:nomenclature><tp:taxon-name>
              <tp:taxon-name-part taxon-name-part-type="genus">Genaemirum</tp:taxon-name-part>
              <tp:taxon-name-part taxon-name-part-type="species">phagocossorum</tp:taxon-name-part>
              <object-id xmlns:xlink="http://www.w3.org/1999/xlink" content-type="zoobank" xlink:type="simple">http://zoobank.org/64E4668F-C774-40B8-8D66-2FA090523F07</object-id>
            </tp:taxon-name><tp:taxon-authority>Rousse, Broad &amp; van Noort</tp:taxon-authority><tp:taxon-status xmlns:xlink="http://www.w3.org/1999/xlink" xlink:type="simple">sp. n.</tp:taxon-status><xref ref-type="fig" rid="F19">Figs 1</xref><xref ref-type="fig" rid="F20">, 2</xref></tp:nomenclature><tp:treatment-sec sec-type="type material" id="SECID0EWUAE"><title>Type material.</title><p>
              <bold>HOLOTYPE</bold> ♀: SOUTH AFRICA, Mpumalanga, Sappi Ndubazi plantation, near Machadadorp, N. 2006, B. Slippers, emerged from <italic><tp:taxon-name><tp:taxon-name-part taxon-name-part-type="genus">Eucalyptus</tp:taxon-name-part> <tp:taxon-name-part taxon-name-part-type="species">nitens</tp:taxon-name-part></tp:taxon-name></italic> logs infested with cossid larvae of <italic><tp:taxon-name><tp:taxon-name-part taxon-name-part-type="genus">Coryphodema</tp:taxon-name-part> <tp:taxon-name-part taxon-name-part-type="species">tristis</tp:taxon-name-part></tp:taxon-name></italic>, SAM–HYM–P025037a (<named-content xmlns:xlink="http://www.w3.org/1999/xlink" content-type="dwc:institutional_code" xlink:type="simple">SAMC</named-content>). <bold>PARATYPE.</bold> 1♂ same label data, SAM–HYM–P025037b (<named-content xmlns:xlink="http://www.w3.org/1999/xlink" content-type="dwc:institutional_code" xlink:type="simple">SAMC</named-content>).</p></tp:treatment-sec><tp:treatment-sec sec-type="diagnosis" id="SECID0E3VAE"><title>Diagnosis.</title><p>
              <italic>Female.</italic> Body length 16 mm. Black to dark reddish-brown overall with isolated yellow markings on head and mesosoma (pronotal shoulders, middle of mesoscutum, scutellum, dorsal section of mesopleuron below tegulae); vertex black with two small isolated lateral yellow spots, scrobe black dorsally and medially, dark reddish-brown laterally, separated from inner eye margins by yellow horizontal bands; lower face reddish-brown; legs black to dark reddish-brown; wings hyaline; antenna with 30 flagellomeres; lower gena not produced laterally; clypeus transverse, with ventral margin trisinuate; lower face reticulate, separated from upper face by a transverse ledge below toruli; upper frons and vertex smooth, with localised weak striations in an otherwise polished scrobe; scrobe dorsally demarcated by cordate raised sublamelliform carina; mesosoma sparsely punctate; metasoma sparsely punctate, polished, except for tergites 1-3, which are medially striate. <italic>Male.</italic> Body length 16 mm. Colouration similar to female except for face, which is dirty yellow with two black bands extending from toruli to clypeal-genal junction; vertex black with lateral yellow spots; gena with vertical yellow band adjacent to posterior eye margin; propodeum dorsally black; lower gena normal and frons without transverse carina; scrobe with horizontally curved striations; ocellar triangle reticulate, black; metasomal tergites more densely punctate than in female.</p></tp:treatment-sec><tp:treatment-sec sec-type="Differential diagnosis" id="SECID0EGWAE"><title>Differential diagnosis.</title><p>The uniquely shaped cordate, sublamelliform raised carina dorsally demarcating the scrobe readily separates females of this new species from all the other described species, each of which has a diagnostically shaped horizontal carina, with various uniquely shaped projections in this region. The male is distinguishable from the only other known male (<italic><tp:taxon-name><tp:taxon-name-part taxon-name-part-type="genus">Genaemirum</tp:taxon-name-part> <tp:taxon-name-part taxon-name-part-type="species">varianum</tp:taxon-name-part></tp:taxon-name></italic>) by the extent of the scrobe: extending to the inner eye margins in <italic><tp:taxon-name><tp:taxon-name-part taxon-name-part-type="genus">Genaemirum</tp:taxon-name-part> <tp:taxon-name-part taxon-name-part-type="species">varianum</tp:taxon-name-part></tp:taxon-name></italic>, terminating laterally well before the inner eye margin in <italic><tp:taxon-name><tp:taxon-name-part taxon-name-part-type="genus">Genaemirum</tp:taxon-name-part> <tp:taxon-name-part taxon-name-part-type="species">phagocossorum</tp:taxon-name-part></tp:taxon-name></italic>; scrobe sculpture, which is less extensive in <italic><tp:taxon-name><tp:taxon-name-part taxon-name-part-type="genus">Genaemirum</tp:taxon-name-part> <tp:taxon-name-part taxon-name-part-type="species">phagocossorum</tp:taxon-name-part></tp:taxon-name></italic>; and overall body colour (body uniformly dark reddish-brown in <italic><tp:taxon-name><tp:taxon-name-part taxon-name-part-type="genus">Genaemirum</tp:taxon-name-part> <tp:taxon-name-part taxon-name-part-type="species">phagocossorum</tp:taxon-name-part></tp:taxon-name></italic>; metasoma and hind femora and tibiae ochreous yellow, contrasting with dark reddish-brown head and mesosoma in <italic><tp:taxon-name><tp:taxon-name-part taxon-name-part-type="genus">Genaemirum</tp:taxon-name-part> <tp:taxon-name-part taxon-name-part-type="species">varianum</tp:taxon-name-part></tp:taxon-name></italic>).</p></tp:treatment-sec><tp:treatment-sec sec-type="etymology" id="SECID0EIYAE"><title>Etymology.</title><p>From the latin “cossus” for “worm or grub found in wood”, which is the likely host (<tp:taxon-name><tp:taxon-name-part taxon-name-part-type="family">Cossidae</tp:taxon-name-part></tp:taxon-name>), and “phago” = latin for “a glutton”. Noun in the genitive case.</p></tp:treatment-sec><tp:treatment-sec sec-type="description" id="SECID0ETYAE"><title>Description.</title><p>FEMALE. <italic>Color.</italic> Head dark reddish fading to black dorsally and on lower gena, with yellow markings: facial and frontal orbits and a postero-lateral isolated dot on vertex; mesosoma very dark reddish fading to black dorsally, with yellow markings: dorsal margin of pronotum, subtegular ridge, centre of mesoscutum, scutellum and middle of metanotum; metasoma uniformly dark reddish; flagellum uniformly black; legs dark reddish, mid and hind tibiae and tarsi black; wings hyaline, venation testaceous to black.</p><p>
              <italic>Head.</italic> Mandible rather stout, mid-longitudinally densely punctate, teeth smoother with upper tooth about twice as long as lower tooth; malar space 0.5× as long as mandible basal width; lower gena not expanded; occipital and hypostomal carinae joining <!--PageBreak-->at 0.6× basal mandible width before mandible, distinctly expanded at their junction into a blunt triangle; clypeus strongly transverse, about twice as wide as high, in profile flat, ventral margin with median and lateral lobes, unevenly punctate with punctation denser dorsally; face strongly transverse, about three times as wide as high, laterally punctate on coriaceous background, punctation denser medially on transversely rugose background; lower frons quite smooth, flat and steeply elevated above toruli, separated from upper frons by a bisinuate transverse carina; upper frons coarsely rugose; vertex <!--PageBreak-->coriaceous with sparse punctures, punctation distinctly denser on inter-ocellar area; temple and gena densely punctate; temple moderately swollen behind eye; ocellar triangle wider than long, ocelli rather small, POL 1.0, OOL 1.3; antenna stout, widened slightly before middle, with 30 flagellomeres, basally elongate, flagellomeres 7–9 subquadrate, following flagellomeres transverse.</p><p>
              <italic>Mesosoma.</italic> Pronotum finely and densely punctate fading ventrally to coarsely longitudinally puncto-striate, pronotum collar enlarged and epomia strong; mesopleuron finely and densely punctate, somewhat rugose-punctate postero-ventrally, speculum barely smoother ventrally, posterior suture deeply crenulate, epicnemial carina nearly reaching pronotal margin below subtegular ridge, subtegular ridge strongly expanded; metapleuron densely and finely punctate, crenulate along pleural carina; mesoscutum evenly rounded, finely and densely punctate, notaulus distinct to anterior third, scuto-scutellar groove quite smooth; scutellum finely and more sparsely punctate, without lateral carina, quite flat in profile; propodeum typical of the genus, gently and evenly rounded in profile with median areas fused, carination distinct but very weak, densely punctate with punctation obsolescent mid-basally and distinctly coarser mid-posteriorly. <italic>Legs.</italic> Fore and mid tibiae with short and rather dense bristles along anterior faces, bristle sockets large and cupular.</p><p>
              <italic>Metasoma.</italic> Petiole with lateral and submedian dorsal carinae strong, abruptly enlarged into second tergite from level of spiracle; second tergite sparsely punctate laterally, medially longitudinally strigose; following tergites unevenly and sparsely punctate except tergite 2 medially and tergite 3 mid-basally longitudinally strigose; gastrocoelus deep, thyridia separated by 1.6× their own width; ovipositor sheath slightly protruding beyond metasomal apex.</p><fig id="F19" position="float" orientation="portrait"><label>Figure 1.</label><caption><p>
          <italic><tp:taxon-name><tp:taxon-name-part taxon-name-part-type="genus">Genaemirum</tp:taxon-name-part> <tp:taxon-name-part taxon-name-part-type="species">phagocossorum</tp:taxon-name-part></tp:taxon-name></italic> sp. n. Holotype female. <bold>A</bold> habitus lateral view (inset: data labels) <bold>B</bold> head, mesosoma, dorsal view <bold>C</bold> head anterior view <bold>D</bold> head, mesosoma anterior-lateral view <bold>E</bold> metasomal tergites 1-4 dorsal view <bold>F</bold> propodeum, dorsal view.</p></caption><graphic xmlns:xlink="http://www.w3.org/1999/xlink" xlink:href="zookeys-636-077-g019.jpg" position="float" orientation="portrait" xlink:type="simple" id="oo_112346.jpg"/></fig><p>MALE. Yellow markings more expanded, encompassing also mandible, clypeus, median face, genal orbits and pronotal collar; flagellum not widened with 33 flagellomeres, flagellomeres 7–14 with tyloids on outer surface and 6–32 with differentiated bristle mid-ventrally; lower frons transversely striate, transverse carina strongly attenuated; parameres simple; otherwise similar to female.</p><fig id="F20" position="float" orientation="portrait"><label>Figure 2.</label><caption><p>
          <italic><tp:taxon-name><tp:taxon-name-part taxon-name-part-type="genus">Genaemirum</tp:taxon-name-part> <tp:taxon-name-part taxon-name-part-type="species">phagocossorum</tp:taxon-name-part></tp:taxon-name></italic> sp. n. Paratype male. <bold>A</bold> habitus lateral view (inset: data labels) <bold>B</bold> head, mesosoma, dorsal view <bold>C</bold> head anterior view <bold>D</bold> head, mesosoma anterior-lateral view <bold>E</bold> metasomal tergites 1-4 dorsal view <bold>F</bold> propodeum, dorsal view.</p></caption><graphic xmlns:xlink="http://www.w3.org/1999/xlink" xlink:href="zookeys-636-077-g020.jpg" position="float" orientation="portrait" xlink:type="simple" id="oo_112347.jpg"/></fig></tp:treatment-sec><tp:treatment-sec sec-type="biology" id="SECID0EU2AE"><title>Biology.</title><p>Reared from logs of <italic><tp:taxon-name><tp:taxon-name-part taxon-name-part-type="genus">Eucalyptus</tp:taxon-name-part> <tp:taxon-name-part taxon-name-part-type="species">nitens</tp:taxon-name-part></tp:taxon-name></italic> (H. Deane &amp; Maiden) Maiden (<tp:taxon-name><tp:taxon-name-part taxon-name-part-type="order">Myrtales</tp:taxon-name-part></tp:taxon-name>: <tp:taxon-name><tp:taxon-name-part taxon-name-part-type="family">Myrtaceae</tp:taxon-name-part></tp:taxon-name>), which were heavily infested with <italic><tp:taxon-name><tp:taxon-name-part taxon-name-part-type="genus">Coryphodema</tp:taxon-name-part> <tp:taxon-name-part taxon-name-part-type="species">tristis</tp:taxon-name-part></tp:taxon-name></italic> (Drury) (<tp:taxon-name><tp:taxon-name-part taxon-name-part-type="order">Lepidoptera</tp:taxon-name-part></tp:taxon-name>: <tp:taxon-name><tp:taxon-name-part taxon-name-part-type="family">Cossidae</tp:taxon-name-part></tp:taxon-name>), but specific host association was not established. <italic><tp:taxon-name><tp:taxon-name-part taxon-name-part-type="genus">Coryphodema</tp:taxon-name-part> <tp:taxon-name-part taxon-name-part-type="species">tristis</tp:taxon-name-part></tp:taxon-name></italic> is regarded as an agricultural pest in southern Africa because its host-plant range includes food crops, chiefly quince and apple trees (<tp:taxon-name><tp:taxon-name-part taxon-name-part-type="order">Rosales</tp:taxon-name-part></tp:taxon-name>: <tp:taxon-name><tp:taxon-name-part taxon-name-part-type="family">Rosaceae</tp:taxon-name-part></tp:taxon-name>, <italic><tp:taxon-name><tp:taxon-name-part taxon-name-part-type="genus">Cydonia</tp:taxon-name-part> <tp:taxon-name-part taxon-name-part-type="species">oblonga</tp:taxon-name-part></tp:taxon-name></italic> Miller and <italic><tp:taxon-name><tp:taxon-name-part taxon-name-part-type="genus">Malus</tp:taxon-name-part> <tp:taxon-name-part taxon-name-part-type="species">pumila</tp:taxon-name-part></tp:taxon-name></italic> Miller var. <italic>domestica</italic> Schneider). It is also considered to be a major forestry pest of <italic><tp:taxon-name><tp:taxon-name-part taxon-name-part-type="genus">Eucalyptus</tp:taxon-name-part> <tp:taxon-name-part taxon-name-part-type="species">nitens</tp:taxon-name-part></tp:taxon-name></italic>, which is extensively cultivated in South Africa for the pulp and mining industry (<xref ref-type="bibr" rid="B6">Gebeyehu et al. 2005</xref>, <xref ref-type="bibr" rid="B2">Boreham 2006</xref>, <xref ref-type="bibr" rid="B1">Adam et al. 2013</xref>, <xref ref-type="bibr" rid="B5">Degefu et al. 2013</xref>). This likely host record suggests the potential for using <italic><tp:taxon-name><tp:taxon-name-part taxon-name-part-type="genus">Genaemirum</tp:taxon-name-part> <tp:taxon-name-part taxon-name-part-type="species">phagocossorum</tp:taxon-name-part></tp:taxon-name></italic> sp. n. as a biocontrol agent of this pest species. However, the low number of reared specimens suggests that it is not a common parasitoid of this lepidopteran pest. See further discussion on biology under the genus treatment.</p></tp:treatment-sec><tp:treatment-sec sec-type="distribution" id="SECID0EQ6AE"><title>Distribution.</title><p>South Africa.</p><!--PageBreak--></tp:treatment-sec><ref-list><ref id="B6"><mixed-citation xmlns:xlink="http://www.w3.org/1999/xlink" xlink:type="simple">
          <person-group><name name-style="western"><surname>Gebeyehu</surname><given-names>S</given-names></name><name name-style="western"><surname>Hurley</surname><given-names>B</given-names></name><name name-style="western"><surname>Wingfield</surname><given-names>MJ</given-names></name></person-group> (<year>2005</year>) <article-title>A new lepidopteran insect pest discovered on commercially grown <italic><tp:taxon-name><tp:taxon-name-part taxon-name-part-type="genus">Eucalyptus</tp:taxon-name-part> <tp:taxon-name-part taxon-name-part-type="species">nitens</tp:taxon-name-part></tp:taxon-name></italic> in South Africa.</article-title> <source>South African Journal of Science</source> <volume>101</volume>: <fpage>26</fpage>–<lpage>28</lpage>.</mixed-citation></ref><ref id="B2"><mixed-citation xmlns:xlink="http://www.w3.org/1999/xlink" xlink:type="simple">
          <person-group><name name-style="western"><surname>Boreham</surname><given-names>GR</given-names></name></person-group> (<year>2006</year>) <article-title>A survey of cossid moth attack in <italic><tp:taxon-name><tp:taxon-name-part taxon-name-part-type="genus">Eucalyptus</tp:taxon-name-part> <tp:taxon-name-part taxon-name-part-type="species">nitens</tp:taxon-name-part></tp:taxon-name></italic> on the Mpumalanga Highveld of South Africa.</article-title> <source>Southern African Forestry Journal</source> <volume>206</volume>: <fpage>23</fpage>–<lpage>26</lpage>. doi: <ext-link xlink:type="simple" ext-link-type="doi" xlink:href="10.2989/10295920609505240">10.2989/10295920609505240</ext-link></mixed-citation></ref><ref id="B1"><mixed-citation xmlns:xlink="http://www.w3.org/1999/xlink" xlink:type="simple">
          <person-group><name name-style="western"><surname>Adam</surname><given-names>E</given-names></name><name name-style="western"><surname>Mutanga</surname><given-names>O</given-names></name><name name-style="western"><surname>Ismail</surname><given-names>R</given-names></name></person-group> (<year>2013</year>) <article-title>Determining the susceptibility of <italic><tp:taxon-name><tp:taxon-name-part taxon-name-part-type="genus">Eucalyptus</tp:taxon-name-part> <tp:taxon-name-part taxon-name-part-type="species">nitens</tp:taxon-name-part></tp:taxon-name></italic> forests to <italic><tp:taxon-name><tp:taxon-name-part taxon-name-part-type="genus">Coryphodema</tp:taxon-name-part> <tp:taxon-name-part taxon-name-part-type="species">tristis</tp:taxon-name-part></tp:taxon-name></italic> (cossid moth) occurrence in Mpumalanga, South Africa.</article-title> <source>International Journal of Geographical Information Science</source> <volume>27</volume>: <fpage>1924</fpage>–<lpage>1938</lpage>. doi: <ext-link xlink:type="simple" ext-link-type="doi" xlink:href="10.1080/13658816.2013.772183">10.1080/13658816.2013.772183</ext-link></mixed-citation></ref><ref id="B5"><mixed-citation xmlns:xlink="http://www.w3.org/1999/xlink" xlink:type="simple">
          <person-group><name name-style="western"><surname>Degefu</surname><given-names>DT</given-names></name><name name-style="western"><surname>Hurley</surname><given-names>BP</given-names></name><name name-style="western"><surname>Garnas</surname><given-names>J</given-names></name><name name-style="western"><surname>Wingfield</surname><given-names>MJ</given-names></name><name name-style="western"><surname>Ahumada</surname><given-names>R</given-names></name><name name-style="western"><surname>Slippers</surname><given-names>B</given-names></name></person-group> (<year>2013</year>) <article-title>Parallel host range expansion in two unrelated cossid moths infesting <italic><tp:taxon-name><tp:taxon-name-part taxon-name-part-type="genus">Eucalyptus</tp:taxon-name-part> <tp:taxon-name-part taxon-name-part-type="species">nitens</tp:taxon-name-part></tp:taxon-name></italic> on two continents.</article-title> <source>Ecological Entomology</source> <volume>38</volume>: <fpage>112</fpage>–<lpage>116</lpage>. doi: <ext-link xlink:type="simple" ext-link-type="doi" xlink:href="10.1111/j.1365-2311.2012.01396.x">10.1111/j.1365-2311.2012.01396.x</ext-link></mixed-citation></ref></ref-list></tp:taxon-treatment>
