# Supplementary material for: Review of the genus Genaemirum Heinrich (Hymenoptera, Ichneumonidae, Ichneumoninae) with interactive identification keys to species
Source: Zookeys. 2016 Nov 24;(636):77–105. doi: 10.3897/zookeys.636.10216 (PMC5126518; doi:10.3897/zookeys.636.10216)
Supplement: XML Treatment for Genaemirum doryalidis [file zookeys.636.10216-treatment5.xml]

<!DOCTYPE tp:taxon-treatment
  PUBLIC "-//TaxonX//DTD Taxonomic Treatment Publishing DTD v0 20100105//EN" "tax-treatment-NSO.dtd">
<tp:taxon-treatment xmlns:tp="http://www.plazi.org/taxpub"><tp:treatment-meta><kwd-group><label>Taxon classification</label><kwd><named-content content-type="kingdom">Animalia</named-content></kwd><kwd><named-content content-type="order">Hymenoptera</named-content></kwd><kwd><named-content content-type="family">Ichneumonidae</named-content></kwd></kwd-group><mixed-citation publication-type="journal"><person-group><name><surname>Rousse</surname><given-names>Pascal</given-names></name><name><surname>Broad</surname><given-names>Gavin R.</given-names></name><name><surname>van Noort</surname><given-names>Simon</given-names></name></person-group><article-title>Review of the genus <italic><tp:taxon-name><tp:taxon-name-part taxon-name-part-type="genus">Genaemirum</tp:taxon-name-part></tp:taxon-name></italic> Heinrich (<tp:taxon-name><tp:taxon-name-part taxon-name-part-type="order">Hymenoptera</tp:taxon-name-part></tp:taxon-name>, <tp:taxon-name><tp:taxon-name-part taxon-name-part-type="family">Ichneumonidae</tp:taxon-name-part></tp:taxon-name>, <tp:taxon-name><tp:taxon-name-part taxon-name-part-type="subfamily">Ichneumoninae</tp:taxon-name-part></tp:taxon-name>) with interactive identification keys to species</article-title><source>Zookeys</source><day>24</day><month>11</month><year>2016</year><volume>2016</volume><issue>636</issue><fpage>77</fpage><lpage>105</lpage><pub-id pub-id-type="doi">10.3897/zookeys.636.10216</pub-id></mixed-citation></tp:treatment-meta><tp:nomenclature><tp:taxon-name>
              <tp:taxon-name-part taxon-name-part-type="genus">Genaemirum</tp:taxon-name-part>
              <tp:taxon-name-part taxon-name-part-type="species">doryalidis</tp:taxon-name-part>
            </tp:taxon-name><tp:taxon-authority>Heinrich, 1967</tp:taxon-authority><xref ref-type="fig" rid="F23">Fig. 5</xref><!--PageBreak--></tp:nomenclature><tp:treatment-sec sec-type="material" id="SECID0EOOAG"><title>Material examined.</title><p>
              <bold>Holotype</bold> ♀: Type [red bordered circular label], Holotype [red label], KENYA, Kenya Forest Department, K. Elburgon, L0.704, ex <italic><tp:taxon-name><tp:taxon-name-part taxon-name-part-type="genus">Dovyalis</tp:taxon-name-part> <tp:taxon-name-part taxon-name-part-type="species">abyssinica</tp:taxon-name-part></tp:taxon-name></italic>, <!--PageBreak-->Pres by Com Inst Ent BM 1965-3, C.I.E. 251, B.M. TYPE HYM. 3B.2120, <italic><tp:taxon-name><tp:taxon-name-part taxon-name-part-type="genus">Genaemirum</tp:taxon-name-part> <tp:taxon-name-part taxon-name-part-type="species">doryalidis</tp:taxon-name-part></tp:taxon-name></italic> det. G. Heinrich, Name changed to <italic>dovyalidis</italic> G.H.H. i.l. to G.J.K., Imaged WaspWeb LAS 4.4 <named-content xmlns:xlink="http://www.w3.org/1999/xlink" content-type="dwc:institutional_code" xlink:type="simple">SAMC</named-content> 2014 [yellow label] (<abbrev xmlns:xlink="http://www.w3.org/1999/xlink" content-type="institution" xlink:title="Natural History Museum, London, UK (Gavin Broad &amp; David Notton)" id="ABBRID0ESPAG" xlink:type="simple">BMNH</abbrev>).</p></tp:treatment-sec><tp:treatment-sec sec-type="diagnosis" id="SECID0EWPAG"><title>Diagnosis.</title><p>
              <italic>Female.</italic> Body length 14 mm. Black with numerous white markings on head and mesosoma, fore leg orange from femur, and tergites 2–7 apically reddish; flagellum broken; lower gena extraordinarily expanded into flat, spade-shaped protuberance; clypeus strongly enlarged, considerably longer than face, widened and bent <!--PageBreak-->upward toward apex, concealing mandible and labrum in frontal view; frons rugose with two horn-like protuberances pointing upward; basal tergites longitudinally striate medially. <italic>Male.</italic> Unknown.</p><fig id="F23" position="float" orientation="portrait"><label>Figure 5.</label><caption><p>
          <italic><tp:taxon-name><tp:taxon-name-part taxon-name-part-type="genus">Genaemirum</tp:taxon-name-part> <tp:taxon-name-part taxon-name-part-type="species">doryalidis</tp:taxon-name-part></tp:taxon-name></italic> Heinrich. Holotype female. <bold>A</bold> habitus lateral view (inset: data labels) <bold>B</bold> head, mesosoma, dorsal view <bold>C</bold> head anterior view <bold>D</bold> head, mesosoma anterior-lateral view <bold>E</bold> metasomal tergites 1-4 dorsal view <bold>F</bold> propodeum, dorsal view.</p></caption><graphic xmlns:xlink="http://www.w3.org/1999/xlink" xlink:href="zookeys-636-077-g023.jpg" position="float" orientation="portrait" xlink:type="simple" id="oo_112350.jpg"/></fig></tp:treatment-sec><tp:treatment-sec sec-type="biology" id="SECID0EFRAG"><title>Biology.</title><p>Associated with <italic><tp:taxon-name><tp:taxon-name-part taxon-name-part-type="genus">Dovyalis</tp:taxon-name-part> <tp:taxon-name-part taxon-name-part-type="species">abyssinica</tp:taxon-name-part></tp:taxon-name></italic> Warb. (<tp:taxon-name><tp:taxon-name-part taxon-name-part-type="order">Malpighiales</tp:taxon-name-part></tp:taxon-name>: <tp:taxon-name><tp:taxon-name-part taxon-name-part-type="family">Salicaceae</tp:taxon-name-part></tp:taxon-name>). See discussion on biology under the genus treatment.</p></tp:treatment-sec><tp:treatment-sec sec-type="distribution" id="SECID0E6RAG"><title>Distribution.</title><p>Kenya.</p></tp:treatment-sec></tp:taxon-treatment>
