# Supplementary material for: Review of the genus Genaemirum Heinrich (Hymenoptera, Ichneumonidae, Ichneumoninae) with interactive identification keys to species
Source: Zookeys. 2016 Nov 24;(636):77–105. doi: 10.3897/zookeys.636.10216 (PMC5126518; doi:10.3897/zookeys.636.10216)
Supplement: XML Treatment for Genaemirum mesoleucum [file zookeys.636.10216-treatment6.xml]

<!DOCTYPE tp:taxon-treatment
  PUBLIC "-//TaxonX//DTD Taxonomic Treatment Publishing DTD v0 20100105//EN" "tax-treatment-NSO.dtd">
<tp:taxon-treatment xmlns:tp="http://www.plazi.org/taxpub"><tp:treatment-meta><kwd-group><label>Taxon classification</label><kwd><named-content content-type="kingdom">Animalia</named-content></kwd><kwd><named-content content-type="order">Hymenoptera</named-content></kwd><kwd><named-content content-type="family">Ichneumonidae</named-content></kwd></kwd-group><mixed-citation publication-type="journal"><person-group><name><surname>Rousse</surname><given-names>Pascal</given-names></name><name><surname>Broad</surname><given-names>Gavin R.</given-names></name><name><surname>van Noort</surname><given-names>Simon</given-names></name></person-group><article-title>Review of the genus <italic><tp:taxon-name><tp:taxon-name-part taxon-name-part-type="genus">Genaemirum</tp:taxon-name-part></tp:taxon-name></italic> Heinrich (<tp:taxon-name><tp:taxon-name-part taxon-name-part-type="order">Hymenoptera</tp:taxon-name-part></tp:taxon-name>, <tp:taxon-name><tp:taxon-name-part taxon-name-part-type="family">Ichneumonidae</tp:taxon-name-part></tp:taxon-name>, <tp:taxon-name><tp:taxon-name-part taxon-name-part-type="subfamily">Ichneumoninae</tp:taxon-name-part></tp:taxon-name>) with interactive identification keys to species</article-title><source>Zookeys</source><day>24</day><month>11</month><year>2016</year><volume>2016</volume><issue>636</issue><fpage>77</fpage><lpage>105</lpage><pub-id pub-id-type="doi">10.3897/zookeys.636.10216</pub-id></mixed-citation></tp:treatment-meta><tp:nomenclature><tp:taxon-name>
              <tp:taxon-name-part taxon-name-part-type="genus">Genaemirum</tp:taxon-name-part>
              <tp:taxon-name-part taxon-name-part-type="species">mesoleucum</tp:taxon-name-part>
            </tp:taxon-name><tp:taxon-authority>Heinrich, 1936</tp:taxon-authority><xref ref-type="fig" rid="F24">Fig. 6</xref></tp:nomenclature><tp:treatment-sec sec-type="material" id="SECID0EJTAG"><title>Material examined.</title><p>
              <bold>Holotype</bold> ♀: Typus [red label], KENYA Camp III de l’Elgon, Zone des Bruyèrès, est 3.500 m, Museum de Paris, Mission de l’Omo, C. Arambourg, P.A. Chappuis &amp; R. Jeannel, 1932-33, <italic><tp:taxon-name><tp:taxon-name-part taxon-name-part-type="genus">Genaemirum</tp:taxon-name-part> <tp:taxon-name-part taxon-name-part-type="species">mesoleucum</tp:taxon-name-part></tp:taxon-name></italic> ♀det. G. Heinrich, Imaged WaspWeb LAS 4.4 <named-content xmlns:xlink="http://www.w3.org/1999/xlink" content-type="dwc:institutional_code" xlink:type="simple">SAMC</named-content> 2014 [yellow label] (<named-content xmlns:xlink="http://www.w3.org/1999/xlink" content-type="dwc:institutional_code" xlink:type="simple">MNHN</named-content>).</p></tp:treatment-sec><tp:treatment-sec sec-type="diagnosis" id="SECID0EDUAG"><title>Diagnosis.</title><p>
              <italic>Female.</italic> Body length 14 mm. Black, with dorsal white markings on head and mesosoma; flagellum with a whitish median ring; antenna with 33 flagellomeres; hypostomal carina extended onto malar space, expanded into a backward curved blunt triangle over lower gena; clypeus transverse, apical margin subtruncate; lower frons smooth, separated from upper frons by a transverse acutely M-shaped carina; upper frons rugose; ventral junction of occipital and hypostomal carinae moderately expanded, triangular; tergites 1–4 longitudinally striate medially. <italic>Male.</italic> Unknown.</p><fig id="F24" position="float" orientation="portrait"><label>Figure 6.</label><caption><p>
          <italic><tp:taxon-name><tp:taxon-name-part taxon-name-part-type="genus">Genaemirum</tp:taxon-name-part> <tp:taxon-name-part taxon-name-part-type="species">mesoleucum</tp:taxon-name-part></tp:taxon-name></italic> Heinrich. Holotype female. <bold>A</bold> habitus lateral view (inset: data labels) <bold>B</bold> head, mesosoma, dorsal view <bold>C</bold> head anterior view <bold>D</bold> head, pronotum lateral view <bold>E</bold> metasomal tergites 1-4 dorsal view <bold>F</bold> propodeum, dorsal view.</p></caption><graphic xmlns:xlink="http://www.w3.org/1999/xlink" xlink:href="zookeys-636-077-g024.jpg" position="float" orientation="portrait" xlink:type="simple" id="oo_112351.jpg"/></fig></tp:treatment-sec><tp:treatment-sec sec-type="biology" id="SECID0EQVAG"><title>Biology.</title><p>Unknown, but see discussion on biology under the genus treatment.</p></tp:treatment-sec><tp:treatment-sec sec-type="distribution" id="SECID0EVVAG"><title>Distribution.</title><p>Kenya.</p></tp:treatment-sec></tp:taxon-treatment>
