# Supplementary material for: Review of the genus Genaemirum Heinrich (Hymenoptera, Ichneumonidae, Ichneumoninae) with interactive identification keys to species
Source: Zookeys. 2016 Nov 24;(636):77–105. doi: 10.3897/zookeys.636.10216 (PMC5126518; doi:10.3897/zookeys.636.10216)
Supplement: XML Treatment for Genaemirum varianum [file zookeys.636.10216-treatment8.xml]

<!DOCTYPE tp:taxon-treatment
  PUBLIC "-//TaxonX//DTD Taxonomic Treatment Publishing DTD v0 20100105//EN" "tax-treatment-NSO.dtd">
<tp:taxon-treatment xmlns:tp="http://www.plazi.org/taxpub"><tp:treatment-meta><kwd-group><label>Taxon classification</label><kwd><named-content content-type="kingdom">Animalia</named-content></kwd><kwd><named-content content-type="order">Hymenoptera</named-content></kwd><kwd><named-content content-type="family">Ichneumonidae</named-content></kwd></kwd-group><mixed-citation publication-type="journal"><person-group><name><surname>Rousse</surname><given-names>Pascal</given-names></name><name><surname>Broad</surname><given-names>Gavin R.</given-names></name><name><surname>van Noort</surname><given-names>Simon</given-names></name></person-group><article-title>Review of the genus <italic><tp:taxon-name><tp:taxon-name-part taxon-name-part-type="genus">Genaemirum</tp:taxon-name-part></tp:taxon-name></italic> Heinrich (<tp:taxon-name><tp:taxon-name-part taxon-name-part-type="order">Hymenoptera</tp:taxon-name-part></tp:taxon-name>, <tp:taxon-name><tp:taxon-name-part taxon-name-part-type="family">Ichneumonidae</tp:taxon-name-part></tp:taxon-name>, <tp:taxon-name><tp:taxon-name-part taxon-name-part-type="subfamily">Ichneumoninae</tp:taxon-name-part></tp:taxon-name>) with interactive identification keys to species</article-title><source>Zookeys</source><day>24</day><month>11</month><year>2016</year><volume>2016</volume><issue>636</issue><fpage>77</fpage><lpage>105</lpage><pub-id pub-id-type="doi">10.3897/zookeys.636.10216</pub-id></mixed-citation></tp:treatment-meta><tp:nomenclature><tp:taxon-name>
              <tp:taxon-name-part taxon-name-part-type="genus">Genaemirum</tp:taxon-name-part>
              <tp:taxon-name-part taxon-name-part-type="species">varianum</tp:taxon-name-part>
            </tp:taxon-name><tp:taxon-authority>(Tosquinet, 1896)</tp:taxon-authority><xref ref-type="fig" rid="F26">Figs 8</xref><xref ref-type="fig" rid="F27">, 9</xref><!--PageBreak--><tp:nomenclature-citation-list><tp:nomenclature-citation><tp:taxon-name>
                  <tp:taxon-name-part taxon-name-part-type="genus">Amblyteles</tp:taxon-name-part> <tp:taxon-name-part taxon-name-part-type="species">varianus</tp:taxon-name-part></tp:taxon-name><comment>Tosquinet, 1896: 97</comment></tp:nomenclature-citation></tp:nomenclature-citation-list></tp:nomenclature><tp:treatment-sec sec-type="material" id="SECID0EF2AG"><title>Material examined.</title><p>
              <bold>Holotype</bold> ♂: [South Africa] Type [red label], typus [red bordered label], Capland, Krebs., Zool. Mus. Berlin, 9213, ♂ <italic><tp:taxon-name><tp:taxon-name-part taxon-name-part-type="genus">Amblyteles</tp:taxon-name-part> <tp:taxon-name-part taxon-name-part-type="species">varianus</tp:taxon-name-part></tp:taxon-name></italic> Tosquinet, <!--PageBreak-->Imaged WaspWeb LAS 4.4 <named-content xmlns:xlink="http://www.w3.org/1999/xlink" content-type="dwc:institutional_code" xlink:type="simple">SAMC</named-content> 2016 [yellow label] (<abbrev xmlns:xlink="http://www.w3.org/1999/xlink" content-type="institution" xlink:title="Museum für Naturkunde, Humboldt Universität, Berlin, Germany (Frank Koch &amp; Viola Richter)" id="ABBRID0E42AG" xlink:type="simple">ZMHB</abbrev>). <bold>Paratype</bold> (Allotype)♀: [South Africa] Allotytpe [red label] Capland, Krebs, Zool. Mus. Berlin, 9213, ♀ <italic><tp:taxon-name><tp:taxon-name-part taxon-name-part-type="genus">Amblyteles</tp:taxon-name-part> <tp:taxon-name-part taxon-name-part-type="species">varianus</tp:taxon-name-part></tp:taxon-name></italic> det. G. Heinrich, Imaged WaspWeb LAS 4.4 <named-content xmlns:xlink="http://www.w3.org/1999/xlink" content-type="dwc:institutional_code" xlink:type="simple">SAMC</named-content> 2016 [yellow label] (<abbrev xmlns:xlink="http://www.w3.org/1999/xlink" content-type="institution" xlink:title="Museum für Naturkunde, Humboldt Universität, Berlin, Germany (Frank Koch &amp; Viola Richter)" id="ABBRID0ER3AG" xlink:type="simple">ZMHB</abbrev>).</p></tp:treatment-sec><tp:treatment-sec sec-type="diagnosis" id="SECID0EV3AG"><title>Diagnosis.</title><p>
              <italic>Female.</italic> Head and mesosoma red with white markings, mesosoma ventrally blackish; legs yellow with coxae red; antenna short with 26 flagellomeres; lower gena produced laterally in a blunt triangle curved backwards; ventral junction <!--PageBreak-->of occipital and hypostomal carinae sharply expanded, triangular; clypeus transverse, about rectangular with ventral margin subtruncate, with a blunt median tooth; lower frons smooth, separated from upper frons by a transverse bisinuate carina; upper frons and vertex multi-directionally striate; mesosoma punctate; metasoma lacking in the type (and only known) female. <italic>Male.</italic> Body length 15 mm.Head and mesosoma black with numerous white markings, except for mesoscutum red and centrally white <!--PageBreak-->marked; metasoma yellow with tergite 1 black; legs yellow, basally and apically black, with white markings on fore and mid coxae; lower gena without expansion and frons without transverse carina, but ventral junction of carinae similarly pointed.</p><fig id="F26" position="float" orientation="portrait"><label>Figure 8.</label><caption><p>
          <italic><tp:taxon-name><tp:taxon-name-part taxon-name-part-type="genus">Genaemirum</tp:taxon-name-part> <tp:taxon-name-part taxon-name-part-type="species">varianum</tp:taxon-name-part></tp:taxon-name></italic> (Tosquinet). Paratype female. <bold>A</bold> habitus lateral view (inset: data labels) <bold>B</bold> head, mesosoma, dorsal view <bold>C</bold> head anterior view <bold>D</bold> head, pronotum anterior-lateral view <bold>E</bold> fore-tibial armature <bold>F</bold> propodeum, dorsal view.</p></caption><graphic xmlns:xlink="http://www.w3.org/1999/xlink" xlink:href="zookeys-636-077-g026.jpg" position="float" orientation="portrait" xlink:type="simple" id="oo_112353.jpg"/></fig><fig id="F27" position="float" orientation="portrait"><label>Figure 9.</label><caption><p>
          <italic><tp:taxon-name><tp:taxon-name-part taxon-name-part-type="genus">Genaemirum</tp:taxon-name-part> <tp:taxon-name-part taxon-name-part-type="species">varianum</tp:taxon-name-part></tp:taxon-name></italic> (Tosquinet). Holotype male. <bold>A</bold> habitus lateral view (inset: data labels) <bold>B</bold> head, mesosoma, dorsal view <bold>C</bold> head anterior view <bold>D</bold> head, mesosoma anterior-lateral view <bold>E</bold> metasomal tergites 1-4 dorsal view <bold>F</bold> propodeum, dorsal view.</p></caption><graphic xmlns:xlink="http://www.w3.org/1999/xlink" xlink:href="zookeys-636-077-g027.jpg" position="float" orientation="portrait" xlink:type="simple" id="oo_112354.jpg"/></fig></tp:treatment-sec><tp:treatment-sec sec-type="biology" id="SECID0EJ6AG"><title>Biology.</title><p>Unknown, but see discussion on biology under the genus treatment.</p></tp:treatment-sec><tp:treatment-sec sec-type="distribution" id="SECID0EO6AG"><title>Distribution.</title><p>South Africa.</p><!--PageBreak--></tp:treatment-sec></tp:taxon-treatment>
